# Supplementary material for: Lumen and mucosa-associated Lactobacillus rhamnosus from the intestinal tract of organ donors
Source: Gut Microbiome (Camb). 2020 Nov 10;1:e4. doi: 10.1017/gmb.2020.4 (PMC11406413; doi:10.1017/gmb.2020.4)
Supplement: Supplementary file 1 [file gmbsup.zip › S2632289720000043sup002.xlsx]

## Sheet: Legends
Table S1 List of primers used in the qPCR 24.192 dynamic array; two sets of universal 16S rRNA primers, and primers specific for Bifidobacterium and Lactobacillus.
Table S2 Lactobacillus rhamnosus genome features.
Table S3 Number of sequencing reads obtained for each sample: the lumen, mucosal and individual segments from each organ donor.
Table S4 Dominant taxa by donor
Table S5 Overall representation of dominant taxa by intestinal segment.
Table S6 Overall representation of selected beneficial species
Table S7 Susceptibility of the Lactobacillus rhamnosus intestinal isolates to a panel of antibiotics. The zone of inhibition was measured in mm from the edge of the disc to the edge of the area of clearing. A range indicates a subjective hazy region marking the end of the zone of inhibition.
Table S8 Genomic analysis for CRISPR-CAS regions within the L. rhamnosus isolates.
Table S9 RAST assignment of genes to metabolic subsystems.
Table S10 Results from API® tests measuring the ability of each strain to ferment 48 different carbohydrates. +, Positive; -, negative reaction; W, weak positive reaction.
Table S11 List of genes present in (A) L. rhamnosus GG but not the intestinal isolates and (B) intestinal isolates but not in L. rhamnosus GG.
Table S12 List of intact, questionable and incomplete phage present across the strains, as identified by Phaster.
Table S13 List of genes present in Cluster II but not in Cluster I.
Table S14 List of genes present in Cluster I but not Cluster II.
Table S15 BLASTx results form strains within Cluster II corresponding the presence or absence of DNA homologous to the 2 micron Saccharomyces plasmid. The DNA sequences were identified via the Novel Gene Finder function in PanSeq. The top hits for all nucleotide sequences were to Saccharomyces. The values presented show coverage and percentage identity to the gene. All hits were below the cutoff …
Table S16 Detailed view of the operons and genes presented in Figure 7.

## Sheet: Table S1 
Target Species	Primer	Target Gene	Sequence (5' to 3')	Amplicon Size (bp)	Reference
All Bacteria	Uni_F	16S	GTGSTGCAYGGYYGTCGTCA	194	Maeda et al., 2003
	Uni_R	16S	ACGTCRTCCMCNCCTTCCTC
All Bacteria	8F 16S	16S	AGAGTTTGATCCTGGCTCAG	330	Edwards et al., 1989; Fierer et al., 2008; Martinez et al., 2010
	8F_B	16S	AGGGTTCGATTCTGGCTCAG
	Uni_338_R	16S	GCTGCCTCCCGTAGGAGT
Bifidobacterium	Bifido_5	16S	GATTCTGGCTCAGGATGAACGC	236	Gueimonde et al., 2004
	Bifido_3	16S	CTGATAGGACGCGACCCCAT
Lactobacillus	Lactobacillus_F	16S	AGCAGTAGGGAATCTTCCA	341	Heilig et al., 2002; Walter et al., 2001
	Lactobacillus_R	16S	CACCGCTACACATGGAG
References
Maeda, H., Fujimoto, C., Haruki, Y., Maeda, T., Kokeguchi, S., Petelin, M., Arai, H., Tanimoto, I., Nishimura, F. and Takashiba, S., 2003. Quantitative real-time PCR using TaqMan and SYBR Green for Actinobacillus actinomycetemcomitans, Porphyromonas gingivalis, Prevotella intermedia, tetQ gene and total bacteria. FEMS Immunology and Medical Microbiology 39: 81-86.
Edwards, U., Rogall, T., Blocker, H., Emde, M. and Bottger, E.C., 1989. Isolation and direct complete nucleotide determination of entire genes. Characterization of a gene coding for 16S ribosomal RNA. Nucleic Acids Research 17: 7843-7853.
Fierer, N., Hamady, M., Lauber, C.L. and Knight, R., 2008. The influence of sex, handedness, and washing on the diversity of hand surface bacteria. Proceedings of the National Academy of Sciences of the USA 105: 17994-17999.
Martinez, I., Kim, J., Duffy, P.R., Schlegel, V.L. and Walter, J., 2010. Resistant starches types 2 and 4 have differential effects on the composition of the fecal microbiota in human subjects. PloS One 5: e15046.
Gueimonde, M., Tolkko, S., Korpimaki, T. and Salminen, S., 2004. New real-time quantitative PCR procedure for quantification of bifidobacteria in human fecal samples. Applied and Environmental Microbiology 70: 4165-4169.
Heilig, H.G., Zoetendal, E.G., Vaughan, E.E., Marteau, P., Akkermans, A.D. and de Vos, W.M., 2002. Molecular diversity of Lactobacillus spp. and other lactic acid bacteria in the human intestine as determined by specific amplification of 16S ribosomal DNA. Appl. Environ. Microbiol., 68(1), pp.114-123.
Walter J, Hertel C, Tannock GW, Lis CM, Munro K, Hammes WP. Detection of Lactobacillus, Pediococcus, Leuconostoc, and Weissella species in human feces by using group specific PCR primers and denaturing gradient gel electrophoresis. Appl. Environ. Microb. 67: 2578-2585 (2001)

## Sheet: Table S2
Designation	Accession	Origin	Location	Isolation Medium	Length (nt)	No. of Contigs	GC%	CRISPR
AMC0706	JACCKH000000000	Asc colon	Mucosa	MRS	2923947	27	46.7	1
AMC0712	JACCKI000000000	Desc colon	Mucosa	MRS	2924548	27	46.7	2
AMC0721	JACCKJ000000000	Ileum	Mucosa	MRS	3082213	78	46.6	2
AMC0722	JACCKK000000000	Ileum	Lumen	MRS	3082039	127	46.7	2
AMC0714	JACCKL000000000	Trans colon	Mucosa	MRS	3054756	77	46.6	2
AMC0716	JACCKM000000000	Trans colon	Mucosa	Thioglycolate	3055300	79	46.6	2
AMC0720	JACCKN000000000	Ileum	Lumen	Rich Media	3085500	100	46.6	3
AMC0710	JACCKO000000000	Desc colon	Lumen	Rich Media	3058477	100	46.6	0
AMC0713	JACCKP000000000	Trans colon	Lumen	MRS	3086290	88	46.6	1
AMC0707	JACCKQ000000000	Asc colon	Mucosa	MRS	3065439	84	46.6	1
AMC0709	JACCKR000000000	Asc colon	Mucosa	Rich Media	3081178	83	46.6	2

## Sheet: Table S3
	Donor	Section	Sample	ID#	Reads
10 Yr Old Female	1	Lumen	Duodenum	1	1118
	1	Lumen	Jejunum	2	981
	1	Lumen	Ileum	3	710
	1	Lumen	Ascending Colon	4	4242
	1	Lumen	Transverse Colon	5	13916
	1	Lumen	Descending Colon	6	40
	1	Mucosa	Duodenum	7	68
	1	Mucosa	Jejunum	8	87
	1	Mucosa	Ileum	9	198
	1	Mucosa	Ascending Colon	10	3004
	1	Mucosa	Transverse Colon	11	13913
	1	Mucosa	Descending Colon	12	11397
23 Yr Old Male	2	Lumen	Jejunum	13	492
	2	Lumen	Ileum	14	176
	2	Lumen	Ascending Colon	15	51335
	2	Lumen	Transverse Colon	16	119509
	2	Lumen	Descending Colon	17	138077
	2	Mucosa	Jejunum	18	99610
	2	Mucosa	Ileum	19	143
	2	Mucosa	Ascending Colon	20	75621
	2	Mucosa	Transverse Colon	21	140076
	2	Mucosa	Descending Colon	22	131793
65 Yr Old Female	3	Lumen	Duodenum	23	328
	3	Lumen	Jejunum	24	243
	3	Lumen	Ileum	25	97985
	3	Lumen	Ascending Colon	26	245599
	3	Lumen	Transverse Colon	27	139981
	3	Lumen	Descending Colon	28	50121
	3	Mucosa	Duodenum	29	214
	3	Mucosa	Jejunum	30	254
	3	Mucosa	Ileum	31	29243
	3	Mucosa	Ascending Colon	32	119433
	3	Mucosa	Transverse colon	33	107987
	3	Mucosa	Descending colon	34	35644
12 Yr Old Male	4	Lumen	Duodenum	35	1015
	4	Lumen	Jejunum	36	89
	4	Lumen	Ileum	37	177
	4	Lumen	Ascending Colon	38	211454
	4	Lumen	Transverse Colon	39	24962
	4	Lumen	Descending Colon	40	36875
	4	Mucosa	Duodenum	41	126
	4	Mucosa	Jejunum	42	203
	4	Mucosa	Ileum	43	128
	4	Mucosa	Ascending Colon	44	61954
	4	Mucosa	Transverse Colon	45	38832
	4	Mucosa	Descending Colon	46	16376
					2025729

## Sheet: Table S4
Donors	Intestinal segment	Phylum	Average abundance	SD	Genus	Average abundance	SD
Donor 1	Small Intestine	Firmicutes	0.411	0.253	Propionibacterium	0.22	0.214
	Colon	Actinobacteria	0.393	0.385	Bifidobacterium	0.361	0.355
Donor 2	Small Intestine	Firmicutes	0.685	*	Bacteroides	0.164	*
	Colon	Firmicutes	0.595	0.401	Bacteroides	0.252	0.266
Donor 3	Small Intestine	Proteobacteria	0.977	0.496	Unknown Enterobacterium	0.975	0.471
	Colon	Proteobacteria	0.475	0.48	Unknown Enterobacterium	0.475	0.461
Donor 4	Small Intestine	Firmicutes	0.492	*	S24-7	0.356	*
	Colon	Firmicutes	0.634	0.445	Blautia	0.302	0.124
*Not enough data to calculate SD

## Sheet: Table S5
Intestinal Segments	Intestinal Regions	Phylum	Average Abundance	SD	Genus	Average Abundance	SD
Duodenum	Lumen	Firmicutes	0.432	0.182	S24-7	0.228	0.249
Jejunum	Lumen	Actinobacteria	0.394	*	Propionibacterium	0.355	*
	Mucosa	Firmicutes	0.685	*	Bacteroides	0.164	*
Ileum	Lumen	Proteobacteria	0.523	0.5	Unknown Enterobacterium	0.507	0.497
	Mucosa	Proteobacteria	0.966	*	Unknown Enterobacterium	0.965	*
Ascending colon	Lumen	Firmicutes	0.431	0.299	Bacteroides	0.275	0.239
	Mucosa	Firmicutes	0.397	0.256	Bacteroides	0.264	0.204
Transverse colon	Lumen	Firmicutes	0.54	0.256	Bifidobacterium	0.127	0.207
	Mucosa	Firmicutes	0.514	0.268	Bacteroides	0.145	0.181
Descending colon	Lumen	Firmicutes	0.433	0.372	Unknown Enterobacterium	0.409	0.412
	Mucosa	Firmicutes	0.352	0.239	Unknown Enterobacterium	0.327	0.314
*Not enough data to calculate SD

## Sheet: Table S6
	Beneficial Species	Donors	Relative Abundance	SD
	Akkermansia	Donor 1	0.007	0.006
		Donor 3	0.028	0.044
	Bifidobacterium	Donor 1	0.232	0.233
		Donor 2	0.019	0.034
		Donor 4	0.001	*
	Faecalibacterium	Donor 1	0.011	0.006
		Donor 2	0.081	0.08
		Donor 4	0.002	0.004
	Lactobacillus	Donor 1	0.046	0.054
		Donor 4	0.031	0.109
	*Not enough data to calculate

## Sheet: Table S7
L. rhamnosus Strain	Erythromycin	Kanamycin	Ampicillin	Penicillin	Tetracycline	Gentamycin
	15 μg	30 μg	10 μg	10 μg	30 μg	10 μg
GG	10	0	6	8	10	0.5
AMC0143	10	0	8	10	10	0.5
AMC0722	10	0-0.5	7	7-8	10	1
AMC0712	10	0	7	7-8	10	1
AMC0706	10	0	7	7-8	10	1
AMC0710	10	0-0.5	7	7-8	10	1
AMC0709	10	0-0.5	7	7-8	10	1
AMC0707	10	0	7	7-8	10	1
AMC0721	10	0-0.5	7	7-8	10	1
AMC0720	10	0-0.5	7	7-8	10	1
AMC0716	10	0-0.5	7	7-8	10	1
AMC0713	10	0-0.5	7	7-8	10	1
AMC0714	10	0-0.5	7	7-8	10	1

## Sheet: Table S8
AMC Designation	Number	Present	Number	Nodes	Evidence Level	Start	End	bp of Region	Direct Repeat	Spacer
AMC0706	D6a	Yes	1	1	1	304842	304987	145	TGTAAGGACCTTGGGCGCAATGGCCAAAGACCGGTCATCACGC	TTAAGGCCGCTTATATTCTGGTTTACGCCCATAACGCGCTCCCCAGCGCAGAAGTCTGCG
AMC0712	B6	Yes	2	4; 9	1	52080	52225	145	GCGTGATGGCCGGTCTTTGGCCATTGCGCCCAAGGTCCTTACA	CGCAGACTTCTGCGCTGGGGAGCGCGTTATGGGCGTAAACCAGAATATAAGCGGCCTTAA
						1	150	149	CTTGGGCGCAATGGCCAAAGCCCGGCCATCACGCCCAAGGCCACTTA	TGTTCTGGTTTACGCCCATAACGCGTTCGCCAGCCCAGAAGCCTGCGTGTAAGGAC
AMC0721	D8	Yes	2	3; 21	1	131213	131358	145	GCGTGATGGCCGGTCTTTGGCCATTGCGCCCAAGGTCCTTACA	CGCAGACTTCTGCGCTGGGGAGCGCGTTATGGGCGTAAACCAGAATATAAGCGGCCTTAA
						29679	29757	78	ACCAAAAGGCTGCCTTTCTGCTTTTC	CTCACCACTTCAAAAGTGTTTTCCTTC
AMC0722	F7	Yes	2	1;22	1	131212	131357	145	GCGTGATGGCCGGTCTTTGGCCATTGCGCCCAAGGTCCTTACA	CGCAGACTTCTGCGCTGGGGAGCGCGTTATGGGCGTAAACCAGAATATAAGCGGCCTTAA
						29679	29757	78	ACCAAAAGGCTGCCTTTCTGCTTTTC	CTCACCACTTCAAAAGTGTTTTCCTTC
AMC0714	F4	Yes	2	2;22	1	186989	187134	145	TGTAAGGACCTTGGGCGCAATGGCCAAAGACCGGTCATCACGC	TTAAGGCCGCTTATATTCTGGTTTACGCCCATAACGCGCTCCCCAGCGCAGAAGTCTGCG
						186989	187134	145	ACCAAAAGGCTGCCTTTCTGCTTTTC	CTCACCACTTCAAAAGTGTTTTCCTTC
AMC0716	E62	Yes	2	2;24	1	186991	187136	145	TGTAAGGACCTTGGGCGCAATGGCCAAAGACCGGTCATCACGC	TTAAGGCCGCTTATATTCTGGTTTACGCCCATAACGCGCTCCCCAGCGCAGAAGTCTGCG
						29679	29757	78	ACCAAAAGGCTGCCTTTCTGCTTTTC	CTCACCACTTCAAAAGTGTTTTCCTTC
AMC0720	E8	Yes	3	2;24;29	1	186989	187134	145	TGTAAGGACCTTGGGCGCAATGGCCAAAGACCGGTCATCACGC	TTAAGGCCGCTTATATTCTGGTTTACGCCCATAACGCGCTCCCCAGCGCAGAAGTCTGCG
						29678	29756	78	ACCAAAAGGCTGCCTTTCTGCTTTTC	CTCACCACTTCAAAAGTGTTTTCCTTC
						2	158	156	TAAGGACCTTGGGCGCAATGGCCAAAGCCCGGCCATCACGCCCAAGGCCACTTA	TGTTCTGGTTTACGCCCATAACGCGTTCGCCAGCCCAGAAGCCTGCGTG
AMC0710	G3a	Yes	0	NA	NA	NA	NA	NA	NA	NA
AMC0713	2B	Yes	1	3	1	1	150	149	GCGTGATGGCCGGTCTTTGGCCATTGCGCCCAAGGTCCTTACA	CGCAGACTTCTGCGCTGGGGAGCGCGTTATGGGCGTAAACCAGAATATAAGCGGCCTTAA
AMC0707	E6a	Yes	1	1	1	131313	131458	145	GCGTGATGGCCGGTCTTTGGCCATTGCGCCCAAGGTCCTTACA	CGCAGACTTCTGCGCTGGGGAGCGCGTTATGGGCGTAAACCAGAATATAAGCGGCCTTAA
AMC0709	F6a	Yes	2	3; 22	1	186991	187136	145	TGTAAGGACCTTGGGCGCAATGGCCAAAGACCGGTCATCACGC	TTAAGGCCGCTTATATTCTGGTTTACGCCCATAACGCGCTCCCCAGCGCAGAAGTCTGCG
						29678	29756	78	ACCAAAAGGCTGCCTTTCTGCTTTTC	CTCACCACTTCAAAAGTGTTTTCCTTC
https://crisprcas.i2bc.paris-saclay.fr/CrisprCasFinder/Index

## Sheet: Table S9
AMC0706	AMC0712	AMC0721	AMC0713	AMC0707	AMC0720	AMC0714	AMC0709	AMC0722	AMC0710	AMC0716	GG
Carbohydrates (260)	Carbohydrates (262)	Carbohydrates (280)	Carbohydrates (274)	Carbohydrates (275)	Carbohydrates (274)	Carbohydrates (276)	Carbohydrates (270)	Carbohydrates (280)	Carbohydrates (276)	Carbohydrates (275)	Carbohydrates (260)
Central carbohydrate metabolism (66)	Central carbohydrate metabolism (65)	Central carbohydrate metabolism (71)	Central carbohydrate metabolism (69)	Central carbohydrate metabolism (70)	Central carbohydrate metabolism (70)	Central carbohydrate metabolism (71)	Central carbohydrate metabolism (66)	Central carbohydrate metabolism (70)	Central carbohydrate metabolism (70)	Central carbohydrate metabolism (68)	Central carbohydrate metabolism (66)
Pyruvate metabolism II: acetyl-CoA, acetogenesis from pyruvate (13)	Pyruvate metabolism II: acetyl-CoA, acetogenesis from pyruvate (13)	Pyruvate metabolism II: acetyl-CoA, acetogenesis from pyruvate (13)	Pyruvate metabolism II: acetyl-CoA, acetogenesis from pyruvate (13)	Pyruvate metabolism II: acetyl-CoA, acetogenesis from pyruvate (13)	Pyruvate metabolism II: acetyl-CoA, acetogenesis from pyruvate (12)	Pyruvate metabolism II: acetyl-CoA, acetogenesis from pyruvate (13)	Pyruvate metabolism II: acetyl-CoA, acetogenesis from pyruvate (13)	Pyruvate metabolism II: acetyl-CoA, acetogenesis from pyruvate (14)	Pyruvate metabolism II: acetyl-CoA, acetogenesis from pyruvate (14)	Pyruvate metabolism II: acetyl-CoA, acetogenesis from pyruvate (13)	Pyruvate metabolism II: acetyl-CoA, acetogenesis from pyruvate (13)
Pyruvate metabolism I: anaplerotic reactions, PEP (20)	Pyruvate metabolism I: anaplerotic reactions, PEP (20)	Pyruvate metabolism I: anaplerotic reactions, PEP (25)	Pyruvate metabolism I: anaplerotic reactions, PEP (23)	Pyruvate metabolism I: anaplerotic reactions, PEP (24)	Pyruvate metabolism I: anaplerotic reactions, PEP (25)	Pyruvate metabolism I: anaplerotic reactions, PEP (25)	Pyruvate metabolism I: anaplerotic reactions, PEP (21)	Pyruvate metabolism I: anaplerotic reactions, PEP (23)	Pyruvate metabolism I: anaplerotic reactions, PEP (23)	Pyruvate metabolism I: anaplerotic reactions, PEP (22)	Pyruvate metabolism I: anaplerotic reactions, PEP (20)
Pyruvate Alanine Serine Interconversions (5)	Pyruvate Alanine Serine Interconversions (5)	Pyruvate Alanine Serine Interconversions (5)	Pyruvate Alanine Serine Interconversions (5)	Pyruvate Alanine Serine Interconversions (5)	Pyruvate Alanine Serine Interconversions (5)	Pyruvate Alanine Serine Interconversions (5)	Pyruvate Alanine Serine Interconversions (5)	Pyruvate Alanine Serine Interconversions (5)	Pyruvate Alanine Serine Interconversions (5)	Pyruvate Alanine Serine Interconversions (5)	Pyruvate Alanine Serine Interconversions (5)
Dihydroxyacetone kinases (4)	Dihydroxyacetone kinases (4)	Dihydroxyacetone kinases (4)	Dihydroxyacetone kinases (4)	Dihydroxyacetone kinases (4)	Dihydroxyacetone kinases (4)	Dihydroxyacetone kinases (4)	Dihydroxyacetone kinases (4)	Dihydroxyacetone kinases (4)	Dihydroxyacetone kinases (4)	Dihydroxyacetone kinases (4)	Dihydroxyacetone kinases (4)
Glycolysis and Gluconeogenesis (17)	Glycolysis and Gluconeogenesis (16)	Glycolysis and Gluconeogenesis (17)	Glycolysis and Gluconeogenesis (17)	Glycolysis and Gluconeogenesis (17)	Glycolysis and Gluconeogenesis (17)	Glycolysis and Gluconeogenesis (17)	Glycolysis and Gluconeogenesis (16)	Glycolysis and Gluconeogenesis (17)	Glycolysis and Gluconeogenesis (17)	Glycolysis and Gluconeogenesis (17)	Glycolysis and Gluconeogenesis (17)
Glycolate, glyoxylate interconversions (4)	Glycolate, glyoxylate interconversions (4)	Glycolate, glyoxylate interconversions (4)	Glycolate, glyoxylate interconversions (4)	Glycolate, glyoxylate interconversions (4)	Glycolate, glyoxylate interconversions (4)	Glycolate, glyoxylate interconversions (4)	Glycolate, glyoxylate interconversions (4)	Glycolate, glyoxylate interconversions (4)	Glycolate, glyoxylate interconversions (4)	Glycolate, glyoxylate interconversions (4)	Glycolate, glyoxylate interconversions (4)
Dehydrogenase complexes (3)	Dehydrogenase complexes (3)	Dehydrogenase complexes (3)	Dehydrogenase complexes (3)	Dehydrogenase complexes (3)	Dehydrogenase complexes (3)	Dehydrogenase complexes (3)	Dehydrogenase complexes (3)	Dehydrogenase complexes (3)	Dehydrogenase complexes (3)	Dehydrogenase complexes (3)	Dehydrogenase complexes (3)
Aminosugars (5)	Aminosugars (5)	Aminosugars (5)	Aminosugars (5)	Aminosugars (5)	Aminosugars (5)	Aminosugars (5)	Aminosugars (5)	Aminosugars (5)	Aminosugars (5)	Aminosugars (5)	Aminosugars (5)
Di- and oligosaccharides (74)	Chitin and N-acetylglucosamine utilization (5)	Chitin and N-acetylglucosamine utilization (5)	Chitin and N-acetylglucosamine utilization (5)	Chitin and N-acetylglucosamine utilization (5)	Chitin and N-acetylglucosamine utilization (5)	Chitin and N-acetylglucosamine utilization (5)	Chitin and N-acetylglucosamine utilization (5)	Chitin and N-acetylglucosamine utilization (5)	Chitin and N-acetylglucosamine utilization (5)	Chitin and N-acetylglucosamine utilization (5)	Chitin and N-acetylglucosamine utilization (5)
Beta-Glucoside Metabolism (16)	Di- and oligosaccharides (80)	Di- and oligosaccharides (85)	Di- and oligosaccharides (84)	Di- and oligosaccharides (85)	Di- and oligosaccharides (84)	Di- and oligosaccharides (85)	Di- and oligosaccharides (82)	Di- and oligosaccharides (83)	Di- and oligosaccharides (84)	Di- and oligosaccharides (83)	Di- and oligosaccharides (74)
Lactose and Galactose Uptake and Utilization (58)	Beta-Glucoside Metabolism (16)	Beta-Glucoside Metabolism (16)	Beta-Glucoside Metabolism (15)	Beta-Glucoside Metabolism (15)	Beta-Glucoside Metabolism (15)	Beta-Glucoside Metabolism (16)	Beta-Glucoside Metabolism (16)	Beta-Glucoside Metabolism (15)	Beta-Glucoside Metabolism (15)	Beta-Glucoside Metabolism (15)	Beta-Glucoside Metabolism (16)
Glycoside hydrolases (0)	Lactose and Galactose Uptake and Utilization (64)	Lactose and Galactose Uptake and Utilization (69)	Lactose and Galactose Uptake and Utilization (69)	Lactose and Galactose Uptake and Utilization (70)	Lactose and Galactose Uptake and Utilization (69)	Lactose and Galactose Uptake and Utilization (69)	Lactose and Galactose Uptake and Utilization (66)	Lactose and Galactose Uptake and Utilization (68)	Lactose and Galactose Uptake and Utilization (69)	Lactose and Galactose Uptake and Utilization (68)	Lactose and Galactose Uptake and Utilization (58)
One-carbon Metabolism (5)	Glycoside hydrolases (0)	Glycoside hydrolases (0)	Glycoside hydrolases (0)	Glycoside hydrolases (0)	Glycoside hydrolases (0)	Glycoside hydrolases (0)	Glycoside hydrolases (0)	Glycoside hydrolases (0)	Glycoside hydrolases (0)	Glycoside hydrolases (0)	Glycoside hydrolases (0)
Organic acids (9)	One-carbon Metabolism (5)	One-carbon Metabolism (5)	One-carbon Metabolism (5)	One-carbon Metabolism (5)	One-carbon Metabolism (5)	One-carbon Metabolism (5)	One-carbon Metabolism (5)	One-carbon Metabolism (5)	One-carbon Metabolism (5)	One-carbon Metabolism (5)	One-carbon Metabolism (5)
Lactate utilization (3)	One-carbon metabolism by tetrahydropterines (5)	One-carbon metabolism by tetrahydropterines (5)	One-carbon metabolism by tetrahydropterines (5)	One-carbon metabolism by tetrahydropterines (5)	One-carbon metabolism by tetrahydropterines (5)	One-carbon metabolism by tetrahydropterines (5)	One-carbon metabolism by tetrahydropterines (5)	One-carbon metabolism by tetrahydropterines (5)	One-carbon metabolism by tetrahydropterines (5)	One-carbon metabolism by tetrahydropterines (5)	One-carbon metabolism by tetrahydropterines (5)
Citrate Metabolism, Transport, and Regulation (3)	Organic acids (8)	Organic acids (8)	Organic acids (9)	Organic acids (8)	Organic acids (8)	Organic acids (8)	Organic acids (9)	Organic acids (8)	Organic acids (8)	Organic acids (9)	Organic acids (9)
Alpha-acetolactate operon (3)	Lactate utilization (3)	Lactate utilization (3)	Lactate utilization (3)	Lactate utilization (3)	Lactate utilization (3)	Lactate utilization (3)	Lactate utilization (3)	Lactate utilization (3)	Lactate utilization (3)	Lactate utilization (3)	Lactate utilization (3)
Fermentation (36)	Citrate Metabolism, Transport, and Regulation (3)	Citrate Metabolism, Transport, and Regulation (3)	Citrate Metabolism, Transport, and Regulation (3)	Citrate Metabolism, Transport, and Regulation (3)	Citrate Metabolism, Transport, and Regulation (3)	Citrate Metabolism, Transport, and Regulation (3)	Citrate Metabolism, Transport, and Regulation (3)	Citrate Metabolism, Transport, and Regulation (3)	Citrate Metabolism, Transport, and Regulation (3)	Citrate Metabolism, Transport, and Regulation (3)	Citrate Metabolism, Transport, and Regulation (3)
Butanol Biosynthesis (7)	Alpha-acetolactate operon (2)	Alpha-acetolactate operon (2)	Alpha-acetolactate operon (3)	Alpha-acetolactate operon (2)	Alpha-acetolactate operon (2)	Alpha-acetolactate operon (2)	Alpha-acetolactate operon (3)	Alpha-acetolactate operon (2)	Alpha-acetolactate operon (2)	Alpha-acetolactate operon (3)	Alpha-acetolactate operon (3)
Fermentations: Mixed acid (14)	Fermentation (35)	Fermentation (36)	Fermentation (37)	Fermentation (36)	Fermentation (36)	Fermentation (36)	Fermentation (37)	Fermentation (41)	Fermentation (36)	Fermentation (37)	Fermentation (36)
Fermentations: Lactate (12)	Butanol Biosynthesis (7)	Butanol Biosynthesis (6)	Butanol Biosynthesis (6)	Butanol Biosynthesis (6)	Butanol Biosynthesis (6)	Butanol Biosynthesis (6)	Butanol Biosynthesis (6)	Butanol Biosynthesis (8)	Butanol Biosynthesis (6)	Butanol Biosynthesis (6)	Butanol Biosynthesis (7)
Acetoin, butanediol metabolism (3)	Fermentations: Mixed acid (14)	Fermentations: Mixed acid (15)	Fermentations: Mixed acid (15)	Fermentations: Mixed acid (15)	Fermentations: Mixed acid (15)	Fermentations: Mixed acid (15)	Fermentations: Mixed acid (15)	Fermentations: Mixed acid (17)	Fermentations: Mixed acid (15)	Fermentations: Mixed acid (15)	Fermentations: Mixed acid (14)
CO2 fixation (0)	Fermentations: Lactate (12)	Fermentations: Lactate (13)	Fermentations: Lactate (13)	Fermentations: Lactate (13)	Fermentations: Lactate (13)	Fermentations: Lactate (13)	Fermentations: Lactate (13)	Fermentations: Lactate (14)	Fermentations: Lactate (13)	Fermentations: Lactate (13)	Fermentations: Lactate (12)
Sugar alcohols (12)	Acetoin, butanediol metabolism (2)	Acetoin, butanediol metabolism (2)	Acetoin, butanediol metabolism (3)	Acetoin, butanediol metabolism (2)	Acetoin, butanediol metabolism (2)	Acetoin, butanediol metabolism (2)	Acetoin, butanediol metabolism (3)	Acetoin, butanediol metabolism (2)	Acetoin, butanediol metabolism (2)	Acetoin, butanediol metabolism (3)	Acetoin, butanediol metabolism (3)
Glycerol and Glycerol-3-phosphate Uptake and Utilization (12)	CO2 fixation (0)	CO2 fixation (0)	CO2 fixation (0)	CO2 fixation (0)	CO2 fixation (0)	CO2 fixation (0)	CO2 fixation (0)	CO2 fixation (0)	CO2 fixation (0)	CO2 fixation (0)	CO2 fixation (0)
Carbohydrates - no subcategory (1)	Sugar alcohols (12)	Sugar alcohols (12)	Sugar alcohols (12)	Sugar alcohols (12)	Sugar alcohols (12)	Sugar alcohols (12)	Sugar alcohols (12)	Sugar alcohols (12)	Sugar alcohols (12)	Sugar alcohols (12)	Sugar alcohols (12)
Polysaccharides (5)	Glycerol and Glycerol-3-phosphate Uptake and Utilization (12)	Glycerol and Glycerol-3-phosphate Uptake and Utilization (12)	Glycerol and Glycerol-3-phosphate Uptake and Utilization (12)	Glycerol and Glycerol-3-phosphate Uptake and Utilization (12)	Glycerol and Glycerol-3-phosphate Uptake and Utilization (12)	Glycerol and Glycerol-3-phosphate Uptake and Utilization (12)	Glycerol and Glycerol-3-phosphate Uptake and Utilization (12)	Glycerol and Glycerol-3-phosphate Uptake and Utilization (12)	Glycerol and Glycerol-3-phosphate Uptake and Utilization (12)	Glycerol and Glycerol-3-phosphate Uptake and Utilization (12)	Glycerol and Glycerol-3-phosphate Uptake and Utilization (12)
Glycogen metabolism (5)	Carbohydrates - no subcategory (1)	Carbohydrates - no subcategory (1)	Carbohydrates - no subcategory (1)	Carbohydrates - no subcategory (1)	Carbohydrates - no subcategory (1)	Carbohydrates - no subcategory (1)	Carbohydrates - no subcategory (1)	Carbohydrates - no subcategory (1)	Carbohydrates - no subcategory (1)	Carbohydrates - no subcategory (1)	Carbohydrates - no subcategory (1)
Monosaccharides (47)	VC0266 (1)	VC0266 (1)	VC0266 (1)	VC0266 (1)	VC0266 (1)	VC0266 (1)	VC0266 (1)	VC0266 (1)	VC0266 (1)	VC0266 (1)	VC0266 (1)
Mannose Metabolism (5)	Polysaccharides (6)	Polysaccharides (5)	Polysaccharides (5)	Polysaccharides (5)	Polysaccharides (5)	Polysaccharides (5)	Polysaccharides (5)	Polysaccharides (5)	Polysaccharides (6)	Polysaccharides (5)	Polysaccharides (5)
D-ribose utilization (2)	Glycogen metabolism (6)	Glycogen metabolism (5)	Glycogen metabolism (5)	Glycogen metabolism (5)	Glycogen metabolism (5)	Glycogen metabolism (5)	Glycogen metabolism (5)	Glycogen metabolism (5)	Glycogen metabolism (6)	Glycogen metabolism (5)	Glycogen metabolism (5)
Xylose utilization (3)	Monosaccharides (45)	Monosaccharides (52)	Monosaccharides (47)	Monosaccharides (48)	Monosaccharides (48)	Monosaccharides (48)	Monosaccharides (48)	Monosaccharides (50)	Monosaccharides (49)	Monosaccharides (50)	Monosaccharides (47)
Deoxyribose and Deoxynucleoside Catabolism (8)	Mannose Metabolism (5)	Mannose Metabolism (5)	Mannose Metabolism (5)	Mannose Metabolism (5)	Mannose Metabolism (5)	Mannose Metabolism (5)	Mannose Metabolism (5)	Mannose Metabolism (6)	Mannose Metabolism (5)	Mannose Metabolism (6)	Mannose Metabolism (5)
D-gluconate and ketogluconates metabolism (7)	D-ribose utilization (2)	D-ribose utilization (2)	D-ribose utilization (2)	D-ribose utilization (2)	D-ribose utilization (2)	D-ribose utilization (2)	D-ribose utilization (2)	D-ribose utilization (2)	D-ribose utilization (2)	D-ribose utilization (2)	D-ribose utilization (2)
L-ascorbate utilization (and related gene clusters) (3)	Xylose utilization (3)	Xylose utilization (5)	Xylose utilization (5)	Xylose utilization (5)	Xylose utilization (5)	Xylose utilization (5)	Xylose utilization (5)	Xylose utilization (5)	Xylose utilization (5)	Xylose utilization (5)	Xylose utilization (3)
Fructose utilization (8)	Deoxyribose and Deoxynucleoside Catabolism (7)	Deoxyribose and Deoxynucleoside Catabolism (8)	Deoxyribose and Deoxynucleoside Catabolism (7)	Deoxyribose and Deoxynucleoside Catabolism (8)	Deoxyribose and Deoxynucleoside Catabolism (8)	Deoxyribose and Deoxynucleoside Catabolism (8)	Deoxyribose and Deoxynucleoside Catabolism (8)	Deoxyribose and Deoxynucleoside Catabolism (8)	Deoxyribose and Deoxynucleoside Catabolism (8)	Deoxyribose and Deoxynucleoside Catabolism (8)	Deoxyribose and Deoxynucleoside Catabolism (8)
D-Galacturonate and D-Glucuronate Utilization (11)	D-gluconate and ketogluconates metabolism (6)	D-gluconate and ketogluconates metabolism (7)	D-gluconate and ketogluconates metabolism (6)	D-gluconate and ketogluconates metabolism (6)	D-gluconate and ketogluconates metabolism (6)	D-gluconate and ketogluconates metabolism (5)	D-gluconate and ketogluconates metabolism (6)	D-gluconate and ketogluconates metabolism (6)	D-gluconate and ketogluconates metabolism (7)	D-gluconate and ketogluconates metabolism (6)	D-gluconate and ketogluconates metabolism (7)
	L-ascorbate utilization (and related gene clusters) (3)	L-ascorbate utilization (and related gene clusters) (3)	L-ascorbate utilization (and related gene clusters) (3)	L-ascorbate utilization (and related gene clusters) (3)	L-ascorbate utilization (and related gene clusters) (3)	L-ascorbate utilization (and related gene clusters) (3)	L-ascorbate utilization (and related gene clusters) (3)	L-ascorbate utilization (and related gene clusters) (3)	L-ascorbate utilization (and related gene clusters) (3)	L-ascorbate utilization (and related gene clusters) (3)	L-ascorbate utilization (and related gene clusters) (3)
	Fructose utilization (8)	Fructose utilization (8)	Fructose utilization (8)	Fructose utilization (8)	Fructose utilization (8)	Fructose utilization (9)	Fructose utilization (8)	Fructose utilization (9)	Fructose utilization (8)	Fructose utilization (9)	Fructose utilization (8)
	D-Galacturonate and D-Glucuronate Utilization (11)	D-Galacturonate and D-Glucuronate Utilization (14)	D-Galacturonate and D-Glucuronate Utilization (11)	D-Galacturonate and D-Glucuronate Utilization (11)	D-Galacturonate and D-Glucuronate Utilization (11)	D-Galacturonate and D-Glucuronate Utilization (11)	D-Galacturonate and D-Glucuronate Utilization (11)	D-Galacturonate and D-Glucuronate Utilization (11)	D-Galacturonate and D-Glucuronate Utilization (11)	D-Galacturonate and D-Glucuronate Utilization (11)	D-Galacturonate and D-Glucuronate Utilization (11)

[truncated: 7 more sheets: Table S10, Table S11 , Table S12, Table S13, Table S14 , Table S15, Table S16]
